# Supplementary material for: Thonningia sanguinea Extract: Antioxidant and Cytotoxic Activities Supported by Chemical Composition and Molecular Docking Simulations
Source: Plants (Basel). 2021 Oct 11;10(10):2156. doi: 10.3390/plants10102156 (PMC8539418; doi:10.3390/plants10102156)
Supplement: Supplementary file 1 [file plants-10-02156-s001.zip]

Archive with 1 entries (1 files):
- plants-1393230-supplementary.pdf
